# Supplementary material for: Prenatal and Early-Life Exposure to Microbiome-Modulating Medications and the Risk of Childhood Food Allergy: A Systematic Review and Meta-Analysis
Source: J Clin Med. 2026 Apr 17;15(8):3086. doi: 10.3390/jcm15083086 (PMC13117669; doi:10.3390/jcm15083086)
Supplement: Supplementary file 1 [file jcm-15-03086-s001.zip]

Archive with 3 entries (2 files):
- jcm-4247254-supplementary/
- jcm-4247254-supplementary/jcm-4247254-File S1.pdf
- jcm-4247254-supplementary/jcm-4247254-File S2.pdf
